# Supplementary material for: Analysis of Wheat Virome in Korea Using Illumina and Oxford Nanopore Sequencing Platforms
Source: Plants (Basel). 2023 Jun 19;12(12):2374. doi: 10.3390/plants12122374 (PMC10303500; doi:10.3390/plants12122374)
Supplement: Supplementary file 1 [file plants-12-02374-s001.zip]

Archive with 2 entries (2 files):
- Fig. S1.pdf
- plants-2424722-supplementary.pdf
